# Supplementary material for: Genome-Wide Association of New-Onset Hypertension According to Renin Concentration: The Korean Genome and Epidemiology Cohort Study
Source: J Cardiovasc Dev Dis. 2022 Mar 30;9(4):104. doi: 10.3390/jcdd9040104 (PMC9025963; doi:10.3390/jcdd9040104)
Supplement: Supplementary file 1 [file jcdd-09-00104-s001.zip]

Archive with 1 entries (1 files):
- jcdd-1612544-supplementary.pdf
